# Supplementary material for: Polymorphisms in Pattern Recognition Receptor Genes Are Associated with Respiratory Disease Severity in Pig Farms
Source: Animals (Basel). 2022 Nov 16;12(22):3163. doi: 10.3390/ani12223163 (PMC9686681; doi:10.3390/ani12223163)
Supplement: Supplementary file 1 [file animals-12-03163-s001.zip]

Archive with 1 entries (1 files):
- animals-2000274-supplementary.pdf
